# Supplementary material for: The association between early formula and reduced risk of cow’s milk allergy during the first three year of life: a Japanese cohort study
Source: Allergy Asthma Clin Immunol. 2022 Aug 7;18:71. doi: 10.1186/s13223-022-00712-z (PMC9358901; doi:10.1186/s13223-022-00712-z)
Supplement: Supplementary file 1 — Additional file 1: Table S1. Baseline characteristics of children with early eczema vs. those without [file 13223_2022_712_MOESM1_ESM.xlsx]

## Sheet: Additional File1
Additional Table 1. Baseline characteristics of children with early eczema vs. those without
	Eczema	[Missing]		No eczema	[Missing]		Effect sizea
	(n = 15,596)			(n = 48,803)
Males (%)	8,974 (57.5)	0		23,812 (48.8)	0		0.07
Gestational age, week (SD)	39.4 (1.4)	0		39.2 (1.6)	0		0.05
Birthweight, g (SD)	3,060 (398)	0		2,995 (422)	0		0.07
Maternal age, years (SD)	31.5 (4.8)	0		31.6 (4.8)	0		0.02
Caesarean section (%)	2,807 (18.0)	32		9,696 (19.9)	102		0.02
Maternal allergic diseases (%)	9,449 (60.8)	58		26,054 (53.6)	183		0.06
Maternal smoking during pregnancy (%)	2,264 (14.6)	139		6,933 (14.3)	462		0
Maternal education		99			369		0.01
Junior high school (%)	521 (3.4)			1,570 (3.2)
High school (%)	11,160 (72.0)			35,124 (72.5)
University/graduate school (%)	3,816 (24.6)			11,740 (24.2)
Family income		986			3159		0.01
Low (%)	5,525 (37.8)			16,883 (37.0)
Middle (%)	4,971 (34.0)			15,682 (34.4)
High (%)	4,114 (28.2)			13,079 (28.7)
Older siblings (%)	8,216 (52.9)	58		25,958 (53.4)	183		0
Formula consumption (%)
Very early (0-3 months old)	6,747 (43.3)	0		23,235 (47.6)	0		0.04
Early (3-6 months old)	5,610 (36.0)	0		20,477 (42.0)	0		0.05
Late (6-12 months old)	6,159 (39.5)	0		21,658 (44.4)	0		0.04
CMA prevalence
At 6 months old	99 (0.6)	0		50 (0.1)	0		0.05
At 12 months old	421 (2.7)	0		255 (0.5)	0		0.09
At 18months old	588 (3.8)	0		391 (0.8)	0		0.10
At 24 months old	420 (2.7)	0		255 (0.5)	0		0.09
At 36 months old	326 (2.1)	0		185 (0.4)	0		0.08
aEffect size are calculated as phi/Cramer's V and r using chi-square and Student's t tests for categorical and numerical variables, respectively. Abbreviations: CMA, cow's milk allergy; SD, standard deviation
